# Supplementary material for: Evaluating the Performance of 3D-Printed Stab-Resistant Body Armor Using the Taguchi Method and Artificial Neural Networks
Source: Polymers (Basel). 2025 Oct 7;17(19):2699. doi: 10.3390/polym17192699 (PMC12526826; doi:10.3390/polym17192699)
Supplement: Supplementary file 1 [file polymers-17-02699-s001.zip]

Archive with 1 entries (1 files):
- polymers-3895450-supplementary.pdf
